# Supplementary material for: Correlation Investigation between Pyrrole-DNA and Pyrrole-Protein Adducts in Male ICR Mice Exposed to Retrorsine, a Hepatotoxic Pyrrolizidine Alkaloid
Source: Toxins (Basel). 2022 May 28;14(6):377. doi: 10.3390/toxins14060377 (PMC9231038; doi:10.3390/toxins14060377)
Supplement: Supplementary file 1 [file toxins-14-00377-s001.zip]

Archive with 1 entries (1 files):
- toxins-1739025-supplementary.pdf
